# Supplementary material for: Evaluation of Immune Exhaustion and Co-Inhibitory Receptor Expression in Mycobacterium avium Subspecies paratuberculosis (MAP) Seropositive Diarrhoeic Bovines
Source: Pathogens. 2024 Jun 4;13(6):473. doi: 10.3390/pathogens13060473 (PMC11206971; doi:10.3390/pathogens13060473)
Supplement: Supplementary file 1 [file pathogens-13-00473-s001.zip]

Archive with 1 entries (1 files):
- pathogens-2961400-supplementary.pdf
